# Supplementary material for: Systematic Development and Characterization of Enzyme-Free, Borax-Crosslinked Microneedles for Glucose-Responsive Insulin Delivery and In Vivo Glycemic Mitigation
Source: Pharmaceutics. 2025 Dec 8;17(12):1578. doi: 10.3390/pharmaceutics17121578 (PMC12737151; doi:10.3390/pharmaceutics17121578)
Supplement: Supplementary file 1 [file pharmaceutics-17-01578-s001.zip]

Archive with 1 entries (1 files):
- pharmaceutics-4002847-supplementary.pdf
